# Supplementary material for: Pulse Spray Drying for Bovine Skimmed Milk Powder Production
Source: Foods. 2024 Mar 13;13(6):869. doi: 10.3390/foods13060869 (PMC10969098; doi:10.3390/foods13060869)
Supplement: Supplementary file 1 [file foods-13-00869-s001.zip]

Archive with 1 entries (1 files):
- foods-2905431-supplementary.pdf
